# Supplementary material for: Synergistic Phototherapy-Molecular Targeted Therapy Combined with Tumor Exosome Nanoparticles for Oral Squamous Cell Carcinoma Treatment
Source: Pharmaceutics. 2023 Dec 26;16(1):33. doi: 10.3390/pharmaceutics16010033 (PMC10821490; doi:10.3390/pharmaceutics16010033)
Supplement: Supplementary file 1 [file pharmaceutics-16-00033-s001.zip]

Archive with 1 entries (1 files):
- pharmaceutics-2711323-supplementary.pdf
